# Supplementary material for: Docosahexaenoic Acid Esters of Hydroxy Fatty Acid Is a Novel Activator of NRF2
Source: Int J Mol Sci. 2021 Jul 15;22(14):7598. doi: 10.3390/ijms22147598 (PMC8306801; doi:10.3390/ijms22147598)
Supplement: Supplementary file 1 [file ijms-22-07598-s001.zip]

Archive with 1 entries (1 files):
- ijms-1275762-supplementary.pdf
